# Supplementary material for: Mapping the Role of P-gp in Multidrug Resistance: Insights from Recent Structural Studies
Source: Int J Mol Sci. 2025 Apr 28;26(9):4179. doi: 10.3390/ijms26094179 (PMC12072085; doi:10.3390/ijms26094179)
Supplement: Supplementary file 1 [file ijms-26-04179-s001.zip]

Archive with 1 entries (1 files):
- ijms-3588788-supplementary.pdf
